# Supplementary material for: Drug Utilization and Measurement of Medication Adherence: A Real World Study of Psoriasis in Italy
Source: Pharmaceutics. 2023 Nov 21;15(12):2647. doi: 10.3390/pharmaceutics15122647 (PMC10747905; doi:10.3390/pharmaceutics15122647)
Supplement: Supplementary file 1 [file pharmaceutics-15-02647-s001.zip]

Archive with 1 entries (1 files):
- pharmaceutics-2688676-SI.pdf
